# Supplementary material for: Discovery of NLX-266, an Orally Available and Metabolically Stable ERK1/2-Biased 5-HT1AR Agonist with Superior Antidepressant and Antiparkinsonian Activity
Source: J Med Chem. 2025 Apr 23;68(9):9706–22. doi: 10.1021/acs.jmedchem.5c00484 (PMC12067441; doi:10.1021/acs.jmedchem.5c00484)
Supplement: Supplementary file 2 — jm5c00484_si_002.csv [file jm5c00484_si_002.csv]

Compound	SMILES	5-HT1A pKi	alpha1 pKi	D2 pKi	ERK1/2 Emax [%] [mean±SEM/range*]	ERK1/2 pEC50 [mean±SEM/range*]	cAMP Emax [%] [mean±SEM/range*]	cAMP pEC50 [mean±SEM/range*]	Beta-arrestin Emax [%] [mean±SEM/range*]	Beta-arrestin pEC50 [mean±SEM/range*]	Ca2+ Emax [%] [mean±SEM/range*]	Ca2+ pEC50 [mean±SEM/range*]	permeability (Caco-2) A–B [10-6 cm/s]	permeability (Caco-2) B–A [10-6 cm/s]	metabolic stability (RLM) intrinsic clearance (CLint) [?L/min/mg]	metabolic stability (RLM) half-Life (T1/2) [min]	metabolic stability (HLM) intrinsic clearance (CLint) [?L/min/mg]	metabolic stability (HLM) half-Life (T1/2) [min]	protein binding [%]	pKa	logP	Solubility [logS0]
3	Fc1ccc(cc1Cl)C(=O)N1CCC(F)(CNCCOc2ccccn2)CC1	10.19 ± 0.19	6.78 ± 0.05	< 6.00	81 ± 7	9.37 ± 0.19	89 ± 3	8.05 ± 0.09	98 ± 1	7.68 ± 0.11	54 ± 2	7.83 ± 0.04
25	COC1=NC(OCCNCC2(F)CCN(CC2)C(=O)C2=CC=C(F)C(Cl)=C2)=CC=C1	10.02 ± 0.31	< 6.00	< 6.00	103 ± 5	8.77 ± 0.19	95 ± 9	8.31 ± 0.12	93 ± 2	7.93 ± 0.03	77 ± 8	7.42 ± 0.12
26	COC1=CC=C(OCCNCC2(F)CCN(CC2)C(=O)C2=CC=C(F)C(Cl)=C2)N=C1	8.96 ± 0.09	6.36 ± 0.04	< 6.00	92 ± 2	8.22 ± 0.16	73 ± 2	7.11 ± 0.08	103 ± 2	6.50 ± 0.16	53 ± 4	6.91 ± 0.05
27	COC1=CC=NC(OCCNCC2(F)CCN(CC2)C(=O)C2=CC=C(F)C(Cl)=C2)=C1	10.30 ± 0.11	6.16 ± 0.04	< 6.00	81 ± 5	10.27 ± 0.27	84 ± 2	8.84 ± 0.04	99 ± 3	8.20 ± 0.06	59 ± 3	7.70 ± 0.05	30.2	20.4	111.6	62.2	263.6	26.5	93	7.24	3.22	-3.23
28	COc1cccnc1OCCNCC1(F)CCN(CC1)C(=O)c1ccc(F)c(Cl)c1	9.73 ± 0.27	6.46 ± 0.33	6.17 ± 0.14	93 ± 2	9.18 ± 0.01	74 ± 3	9.41 ± 0.11	92 ± 5	9.32 ± 0.30	21 ± 3	N.C.
29	Fc1cccc(OCCNCC2(F)CCN(CC2)C(=O)c2ccc(F)c(Cl)c2)n1	9.65 ± 0.16	6.56 ± 0.06	< 6.00	93 ± 4	8.41 ± 0.18	103 ± 11	7.72 ± 0.12	94 ± 5	6.99 ± 0.01	41 ± 7	7.28 ± 0.06
30	FC1=CC=C(OCCNCC2(F)CCN(CC2)C(=O)C2=CC=C(F)C(Cl)=C2)N=C1	9.92 ± 0.13	< 6.00	< 6.00	90 ± 3	9.07 ± 0.23	80 ± 9	7.67 ± 0.13	99 ± 2	6.82 ± 0.16	81 ± 5	7.42 ± 0.03
31	FC1=CC=NC(OCCNCC2(F)CCN(CC2)C(=O)C2=CC=C(F)C(Cl)=C2)=C1	10.35 ± 0.04	6.04 ± 0.01	< 6.00	94 ± 7	9.36 ± 0.18	77 ± 12	8.41 ±0.11	100 ± 1	7.64 ± 0.12	74 ± 1	7.47 ± 0.09	28.6	13.8	77.9	89.9	< 57.8	> 120	91	7.29	3.14	-3.24
32	FC1=CC=C(C=C1Cl)C(=O)N1CCC(F)(CNCCOC2=CC=CC(Cl)=N2)CC1	9.65 ± 0.18	6.80 ± 0.06	< 6.00	76 ± 3	8.36 ± 0.26	84 ± 3	7.16 ± 0.03	100 ± 1	5.82 ± 0.08	56 ± 4	6.83 ± 0.05
33	Fc1ccc(cc1Cl)C(=O)N1CCC(F)(CNCCOc2ccc(Cl)cn2)CC1	8.21 ± 0.19	< 6.00	< 6.00	81 ± 11*	7.71 ± 0.09*	87 ± 6*	7.58 ± 0.27*	105 ± 1	6.16 ± 0.01	10 ± 1*	N.C.
34	FC1=CC=C(C=C1Cl)C(=O)N1CCC(F)(CNCCOC2=CC=CC(=N2)C(F)(F)F)CC1	8.65 ± 0.09	< 6.00	< 6.00	100 ± 5	7.26 ± 0.09	84 ± 2	6.23 ± 0.04	97 ± 3	6.21 ± 0.09	49 ± 6	5.83 ± 0.07
35	Fc1ccc(cc1Cl)C(=O)N1CCC(F)(CNCCOc2cc(ccn2)C(F)(F)F)CC1	9.41 ± 0.13	< 6.00	< 6.00	79 ± 9	7.84 ± 0.09	86 ± 2	7.01 ± 0.04	97 ± 1	7.06 ± 0.19	31 ± 5	6.72 ± 0.11
36	CNC1=NC(OCCNCC2(F)CCN(CC2)C(=O)C2=CC=C(F)C(Cl)=C2)=CC=C1	10.28 ± 0.17	6.64 ± 0.14	6.07 ± 0.0	97 ± 4	10.10 ± 0.03	90 ± 9	10.17 ± 0.06	98 ± 2	9.25 ± 0.09	108 ± 4	7.97 ± 0.03
37	CN(C)C1=NC(OCCNCC2(F)CCN(CC2)C(=O)C2=CC=C(F)C(Cl)=C2)=CC=C1	10.16 ± 0.06	6.52 ± 0.00	< 6.00	78 ± 4	8.33 ± 0.20	91 ± 5	7.39 ± 0.09	99 ± 2	6.82 ± 0.06	91 ± 5	6.98 ± 0.13
38	CC(=O)NC1=NC(OCCNCC2(F)CCN(CC2)C(=O)C2=CC=C(F)C(Cl)=C2)=CC=C1	9.54 ± 0.19	< 6.00	< 6.00	98 ± 6	8.71 ± 0.14	86 ± 6	7.62 ± 0.06	100 ± 1	7.22 ± 0.11	82 ± 5	6.87 ± 0.07
39	CC1=CC=CC(OCCNCC2(F)CCN(CC2)C(=O)C2=CC(Cl)=C(F)C=C2)=N1	9.35 ± 0.16	6.89 ± 0.04	< 6.00	103 ± 5	8.37 ± 0.13	88 ± 3	7.70 ± 0.17	95 ± 4	7.37 ± 0.22	60 ± 6	7.26 ± 0.25
40	Cc1ccc(OCCNCC2(F)CCN(CC2)C(=O)c2ccc(F)c(Cl)c2)nc1	8.42 ± 0.20	< 6.00	< 6.00
41	Fc1ccc(cc1Cl)C(=O)N1CCC(F)(CNCCOc2cccc(n2)N2CCCC2)CC1	9.15 ± 0.31	6.17 ± 0.04	< 6.00	98 ± 5	7.57 ± 0.13	109 ± 7	7.37 ± 0.01	100 ± 3	6.91 ± 0.05	100 ± 3	6.58 ± 0.15
42	Fc1ccc(cc1Cl)C(=O)N1CCC(F)(CNCCOc2cccc(n2)-n2cccn2)CC1	8.70 ± 0.10	6.53 ± 0.07	< 6.00	93 ± 3	7.53 ± 0.16	113 ± 2	7.23 ± 0.07	99 ± 1	6.83 ± 0.04	47 ± 4	6.62 ± 0.07
2	CC1=CN=C(CNCC2(F)CCN(CC2)C(=O)C2=CC=C(F)C(Cl)=C2)C=C1	9.42 ± 0.12	< 6.00	< 6.00	118 ± 13	8.55 ± 0.10	69 ± 2	7.78 ± 0.08	97 ± 2	7.26 ± 0.12	94 ± 12	7.01 ± 0.02
Serotonin					100 ± 0	7.48 ± 0.08	100 ± 0	7.51 ± 0.05	100 ± 0	6.89 ± 0.04	100 ± 0	7.23 ± 0.08
* value was expressed as mean ± range from 2 experiments performed in duplicates.
